# Supplementary material for: BARD1 serum autoantibodies for the detection of lung cancer
Source: PLoS One. 2017 Aug 7;12(8):e0182356. doi: 10.1371/journal.pone.0182356 (PMC5546601; doi:10.1371/journal.pone.0182356)
Supplement: S1 Table — (XLSX) [file pone.0182356.s002.xlsx]

## Sheet: All peptides
Peptide	Location	Position	Sequence	FL	α	κ	β	5	9	γ	γ+	π	П	δ	j	ε	Е	η	Н	resuspension buffer	Excipients	Concentration [mg/ml]	Volume left (ul)	Quantity left (ug)	recognized by (Antibody)	NOTES
p2=p32	Exon 1 (before M)	-4	EGGTMPDNRQPRNRC	/FL	α					γ		π	П	δ	j	ε	Е					4	790	3160		11.02.2009 Ayanda-Biosystems Fernando
p32=p2	Exon 1 (before M)	-4	EGGTMPDNRQPRNRC	/FL	α					γ		π	П	δ	j	ε	Е					4	360	1440		2008-08-18
p1=p31	Exon 1	5	RQPRNRQPRIRSGNC	FL	α					γ		π	П	δ	j	ε	Е					4	395	1580	H300?	11.02.2009 Ayanda-Biosystems Fernando
p31=p1	Exon 1	5	CRQPRNRQPRIRSGN	FL	α					γ		π	П	δ	j	ε	Е			H2O		3	345	1035		2008-08-25
p4	exon1	16	SGNEPRSAPAMEPDC	FL	α					γ		π	П	δ	j	ε	Е			carbonate buffer pH9.6		4	185	740	no	2008-08-18
p33	Exon1	17	CGNEPRSASAMEPDG	FL	α					γ		π	П	δ	j	ε	Е			H2O		4	390	1560		2008-08-18
p27	Exon2	54	TNILREPVCLC	FL						γ		π			j	ε	Е					4	760	3040	H300?	11.02.2009 Ayanda-Biosystems Fernando
p28	Exon2	64	GGCEHIFCSC	FL						γ		π			j	ε	Е					4	760	3040		11.02.2009 Ayanda-Biosystems Fernando
p20	exon3	73	NCVSDCIGTGC	FL	α					γ		π	П			ε	Е			H2O?	NH4OH 25% <25%	4	185	740	H300	18.08.2008 w/NH4OH
p21	exon3	84	PVCYTPAWIQDLKINRQLDSMIQLC	FL	α					γ		π	П			ε	Е			H2O?	MeOH + Urea 10% (part dil)	1	0	0	(H300)	Genscript: 60189-6; 1mg
p22	Exon3	111	SKLRNLLHDNELSC	FL	α					γ		π	П			ε	Е				MeOH + Urea 10% (part dil)	4	>200µl but very hard to pipet	800		2008-08-25
p16	exon3/4	117	DNELSDLKEDKPRKC	FL	α	κ	β	5	9			π	П							carbonate buffer pH9.6		4	0	0	no	Genscript: 60189-5; 4mg
p17	Exon4	139	KKNSIKMWFSC	FL	α	κ	β	5	9			π	П							H2O	Acetic Acid	~4	280	1120		2008-08-18
p12	Exon4	140	KNSIKMWFSPRSKKC	FL	α	κ	β	5	9			π	П									4	345	1380		18.08.2008, precipitate
p18	Exon4	149	PRSKKVRYVVC	FL	α	κ	β	5	9			π	П									4	390	1560		2008-08-18
p9	Exon4	175	AQQDSYEFVSPSPPC	FL	α	κ	β	5	9			π	П									4	340	1360	H300?	18.08.2008, precipitate
p19	Exon4	188	PADVSERAKKC	FL	α	κ	β	5	9			π	П									4	350	1400		2008-08-18
p7	exon4	286	IESPDTKSRNEVVTC	FL	α	κ	β	5	9			π	П							carbonate buffer pH9.6		3	170	510	BL	2008-08-18
p3	Exon4 del pi	309	TSKKSLPLENNGKRC	FL	α	κ	β	5	9													4	380	1520		2008-08-18
p5	Exon4 del pi	319	NGKRGHHNRLSSPIC	FL	α	κ	β	5	9													3	380	1140		2008-08-18
p14	Exon4 del pi	349	KQTVPSENIPLPEC	FL	α	κ	β	5	9													3	150	450		11.02.2009 Ayanda-Biosystems Fernando
p6	Exon4 del pi	368	CKRKVGGTSGRKNS	FL	α	κ	β	5	9													4	385	1540		2008-08-18
p15	Exon5	453	DPNVKDHAGWTPLHC	FL	α	κ	β		9			π	П							H2O	Acetic Acid	~4	115	460		2008-08-18
p10	exon6	493	QNDSPLHDAAKNGHC	FL	α	κ	β		9			π	П							carbonate buffer pH9.6		4	130	520	no	2008-08-18
p38	exon7	524	SNIFGLRPVDYTDDESMKSC	FL	α	κ	β	5	9			π	П	δ	j					H2O		2	0	0	JH3	2008-08-18
p39	Exon7	542	LLLLPEKNESSSASHCSVC	FL	α	κ	β	5	9			π	П	δ	j					H2O		4	385	1540		2008-08-18
p11		557	CSVMNTGQRRDGPL	FL	α	κ	β	5	9			π	П	δ	j								0	0
p8	exon11	702	ILSRKPKPDSDVTQC	FL	α	κ	β	5	9			π	П	δ	j	ε	Е	η	Н	carbonate buffer pH9.6		4	605	2420	p8	Genscript: 60189-3; 4mg
p13	exon11	720	VAYHARPDSDQRFC	FL	α	κ	β	5	9			π	П	δ	j	ε	Е	η	Н	carbonate buffer pH9.6		4	0	0	no	Genscript: 60189-4; 4mg
		720
p23	Beta 3 AF before M	ALT -20	WFPEASLLPC				β	5	9											H2O		4	300	1200		2008-08-18
p24	Beta 3 AF before M	ALT -4	KAGRCRIIGC				β	5	9													? Probably 4.00	740	2960		11.02.2009 Ayanda-Biosystems Fernando
p24	Beta 3 AF before M	ALT -4	KAGRCRIIGC				β	5	9													4	780	3120		11.02.2009 Ayanda-Biosystems Fernando
p29	Beta 3 AF before M	ALT +1	CRIIGSRGTGSRGS				β	5	9													4	370	1480		2008-08-18
p25	Beta AF	ALT +29	MVAVPGPTVAPRC				β	5	9									η	Н			4	735	2940	p25
p26	Beta AF	ALT +42	STAWRSCCAARVC				β	5	9									η	Н	H2O		4	345	1380		2008-08-18
p30	Beta 3 AF	ALT ex1/ex4	CAARV-DLKED				β	5	9													4	375	1500		2008-08-18
p34	Delta	ex1/ex7	LRCS-RCNIFGC											δ								4	340	1360	p34
p37	Phi	ex2/ex7	HIFCS-NIFGLC												j							4	720	2880		11.02.2009 Ayanda-Biosystems Fernando
p36	Epsilon	ex3/ex10	DNELS-GVKAC													ε				H2O		4	170	680	no	Genscript: 60189-13; 4mg
p35	Eta	ex1/ex10	AARV-GVKA															η				4	390	1560		11.02.2009 Ayanda-Biosystems Fernando
p40	3 ORF		VSMDLALGHLYILLKLVMKGT																	H2O	Acetic Acid	4	280	1120		2008-08-18
p41	Scrambled		TESNEKVDTPSRVI																							xx.04.2012

## Sheet: 10plex Lot1 jan2011-12
Peptide	Location	Sequence	resuspension buffer	Excipients	Concentration [mg/ml]	Volume left (ul)	Quantity left (ug)	recognized by (Antibody)	NOTES
p4	exon1	SGNEPRSAPAMEPDC	carbonate buffer pH9.6		4	360	1440	no	2008-08-18
p20	exon3	NCVSDCIGTGC	H2O?	NH4OH 25% <25%	4	360	1440	PVC?	18.08.2008 w/NH4OH
p21	exon3	PVCYTPAWIQDLKINRQLDSMIQLC	H2O?	MeOH + Urea 10% (part dil)	1	560	560	PVC? MIQ?	Genscript: 60189-6; 1mg
p16	exon3/4	DNELSDLKEDKPRKC	carbonate buffer pH9.6		4	175	700	no	Genscript: 60189-5; 4mg
p7	exon4	IESPDTKSRNEVVTC	carbonate buffer pH9.6		3	400	1200	BL?	2008-08-18
p10	exon6	QNDSPLHDAAKNGHC	carbonate buffer pH9.6		4	330	1320	no	2008-08-18
p38	exon7	SNIFGLRPVDYTDDESMKSC	H2O		2	320	640	JH3	2008-08-18
p8	exon11	ILSRKPKPDSDVTQC	carbonate buffer pH9.6		4	805	3220	p8	Genscript: 60189-3; 4mg
p13	exon11	VAYHARPDSDQRFC	carbonate buffer pH9.6		4	170	680	no	Genscript: 60189-4; 4mg
p36	junction ex3/10 (e)	DNELSGVKAC	H2O		4	370	1480	no	Genscript: 60189-13; 4mg
Peptide	Sequence	resuspension buffer	Excipients	Concentration [mg/ml]	Volume left (ul)	Quantity left (ug)	Source
p4	SGNEPRSAPAMEPDC	carbonate buffer pH9.6		4	360	1440	Genscript
p20	NCVSDCIGTGC	H2O	NH4OH 25% (<1.25% final)	4	360	1440	Genscript
p21	PVCYTPAWIQDLKINRQLDSMIQLC	H2O	MeOH + Urea 10%	1	560	560	Genscript	Not completly dissolved
p16	DNELSDLKEDKPRKC	carbonate buffer pH9.6		4	175	700	Genscript
p7	IESPDTKSRNEVVTC	carbonate buffer pH9.6		3	400	1200	Genscript
p10	QNDSPLHDAAKNGHC	carbonate buffer pH9.6		4	330	1320	Genscript
p38	SNIFGLRPVDYTDDESMKSC	H2O		2	320	640	Genscript
p8	ILSRKPKPDSDVTQC	carbonate buffer pH9.6		4	805	3220	Genscript
p13	vAYHARPDSDQRFC	carbonate buffer pH9.6		4	170	680	Genscript
p36	DNELSGVKAC	H2O		4	370	1480	Genscript
					Shipment 1								Shippment 2
Item	QTY	Description/Lot	Concentration (mg/ml)		Volume (ml)	Quantity already sent (mg)	Quantity missing (mg)	Volume missing (ml)		Volume before shippment 1 (ul)	Volume after shippment 1 (ml)		Volume (ml)		Volume after shippment 2 (ml)
1	1	P4	4		0.1	0.4	0.2	0.05		360	0.26		0.075		0.185
2	1	P20	4		0.1	0.4	0.2	0.05		360	0.26		0.075		0.185
3	1	P21	1		0.4	0.4	0.2	0.2		560	0.16		0.25		-0.09
4	1	P16	4		0.1	0.4	0.2	0.05		175	0.075		0.075		0
5	1	P7	3		0.13	0.39	0.21	0.07		400	0.27		0.1		0.17
6	1	P10	4		0.1	0.4	0.2	0.05		330	0.23		0.1		0.13
7	1	P38	2		0.2	0.4	0.2	0.1		320	0.12		0.12		0
8	1	P8	4		0.1	0.4	0.2	0.05		805	0.705		0.1		0.605
9	1	P13	4		0.1	0.4	0.2	0.05		170	0.07		0.7		-0.63
10	1	P36	4		0.1	0.4	0.2	0.05		370	0.27		0.1		0.17

## Sheet: 10plex Lot2 feb2012
Peptide	Location	Position	Sequence	FL	α	κ	β	5	9	γ	γ+	π	П	δ	j	ε	Е	η	Н	resuspension buffer	Excipients	Concentration [mg/ml]	Volume left (ul)	Quantity left (ug)	recognized by (Antibody)	NOTES		Spot	Reagent name	Type of reagent	Sequence	resuspension buffer	Excipients	Concentration [mg/ml]	Volume (ul)		Volume (ul) for 80ug (25ug plates)
p1	Exon 1	5	RQPRNRQPRIRSGNC	FL	α					γ		π	П	δ	j	ε	Е					4	395	1580	H300?	11.02.2009 Ayanda-Biosystems Fernando		1	p1	peptide	RQPRNRQPRIRSGNC	H2O		4	30		20
p27	Exon2	54	TNILREPVCLC	FL						γ		π			j	ε	Е					4	760	3040	H300?	11.02.2009 Ayanda-Biosystems Fernando		2	p27	peptide	TNILREPVCLC	H2O		4	30		20
p9	Exon4	175	AQQDSYEFVSPSPPC	FL	α	κ	β	5	9			π	П									4	340	1360	H300?	18.08.2008, precipitate		3	p9	peptide	AQQDSYEFVSPSPPC	H2O		4	30		20
p14	Exon4 del pi	349	KQTVPSENIPLPEC	FL	α	κ	β	5	9													3	150	450		11.02.2009 Ayanda-Biosystems Fernando		4	p14	peptide	KQTVPSENIPLPEC	H2O		3	40		26.6667
p15	Exon5	453	DPNVKDHAGWTPLHC	FL	α	κ	β		9			π	П							H2O	Acetic Acid	~4	115	460		2008-08-18		5	p15	peptide	DPNVKDHAGWTPLHC	H2O	Acetic Acid	4	30		20
p24	Beta 3 AF before M	ALT -4	KAGRCRIIGC				β	5	9													? Probably 4.00	740	2960		11.02.2009 Ayanda-Biosystems Fernando
p34	Delta	ex1/ex7	LRCS-RCNIFGC											δ								4	340	1360	p34			7	p34	peptide	LRCS-RCNIFGC	H2O		4	30		20
p35	Eta	ex3/ex10	AARV-GVKA															η				4	390	1560		11.02.2009 Ayanda-Biosystems Fernando		8	p35	peptide	AARV-GVKA	H2O		4	30		20
p37	Phi	ex2/ex7	HIFCS-NIFGLC												j							4	720	2880		11.02.2009 Ayanda-Biosystems Fernando		9	p37	peptide	HIFCS-NIFGLC	H2O		4	30		20
p40	3 ORF		VSMDLALGHLYILLKLVMKGT																	H2O	Acetic Acid	4	280	1120		2008-08-18		10	p40	peptide	VSMDLALGHLYILLKLVMKGT	H2O	Acetic Acid	4	30		20

## Sheet: 10plex Lot3 mars 2012
Peptide	Location	Position	Sequence	FL	α	κ	β	5	9	γ	γ+	π	П	δ	j	ε	Е	η	Н	resuspension buffer	Excipients	Concentration [mg/ml]	Volume left (ul)	Quantity left (ug)	recognized by (Antibody)	NOTES
p33	Exon1	17	CGNEPRSASAMEPDG	FL	α					γ		π	П	δ	j	ε	Е			H2O		4	390	1560		2008-08-18
p22	Exon3	111	SKLRNLLHDNELSC	FL	α					γ		π	П			ε	Е				MeOH + Urea 10% (part dil)	4	>200µl but very hard to pipet	800		2008-08-25
p17	Exon4	139	KKNSIKMWFSC	FL	α	κ	β	5	9			π	П							H2O	Acetic Acid	~4	280	1120		2008-08-18
p12	Exon4	140	KNSIKMWFSPRSKKC	FL	α	κ	β	5	9			π	П									4	345	1380		18.08.2008, precipitate
p18	Exon4	149	PRSKKVRYVVC	FL	α	κ	β	5	9			π	П									4	390	1560		2008-08-18
p19	Exon4	188	PADVSERAKKC	FL	α	κ	β	5	9			π	П									4	350	1400		2008-08-18
p6	Exon4 del pi	368	CKRKVGGTSGRKNS	FL	α	κ	β	5	9													4	385	1540		2008-08-18
p39	Exon7	542	LLLLPEKNESSSASHCSVC	FL	α	κ	β	5	9			π	П	δ	j					H2O		4	385	1540		2008-08-18
p25	Beta AF	ALT +0	MVAVPGPTVAPRC				β	5	9									η	Н			4	735	2940	p25
p41	Scrambled																									xx.04.2012

## Sheet: Peptides
Peptide	Sequence
p1	RQPRNRQPRIRSGNC
p10	QNDSPLHDAAKNGHC
p11	CSVMNTGQRRDGPL
p12	KNSIKMWFSPRSKKC
p13	VAYHARPDSDQRFC
p14	KQTVPSENIPLPEC
p15	DPNVKDHAGWTPLHC
p16	DNELSDLKEDKPRKC
p17	KKNSIKMWFSC
p18	PRSKKVRYVVC
p19	PADVSERAKKC
p2	EGGTMPDNRQPRNRC
p20	NCVSDCIGTGC
p21	PVCYTPAWIQDLKINRQLDSMIQLC
p22	SKLRNLLHDNELSC
p24	KAGRCRIIGC
p25	MVAVPGPTVAPRC
p27	TNILREPVCLC
p30	CAARV-DLKED
p33	CGNEPRSASAMEPDG
p34	LRCS-RCNIFGC
p35	AARV-GVKA
p36	DNELS-GVKAC
p37	HIFCS-NIFGLC
p38	SNIFGLRPVDYTDDESMKSC
p39	LLLLPEKNESSSASHCSVC
p4	SGNEPRSAPAMEPDC
p40	VSMDLALGHLYILLKLVMKGT
p41	TESNEKVDTPSRVI
p6	CKRKVGGTSGRKNS
p7	IESPDTKSRNEVVTC
p8	ILSRKPKPDSDVTQC
p9	AQQDSYEFVSPSPPC

## Sheet: BARD1 fragments
BARD1 fragment	Sequence
RING	mhhhhhhgkpipnpllgldstenlyfqgidpftmpdnrqprnrqprirsgneprsapamepdgrgawahsraaldrlekllrcsrctnilrepvclggcehifcsncvsdcigtgcpvcytpawiqdlkinrqldsmiqlcsklrnllhdnels
Ex4-1	mhhhhhhgkpipnpllgldstenlyfqgidpftcsklrnllhdnelsdlkedkprkslfndagnkknsikmwfsprskkvryvvskasvqtqpaikkdasaqqdsyefvspsppadvserakkasarsgkkqkkktlaeinqkwnleaekedgefdskeeskqklvsfcsqpsvisspqingeidllasgsltesecfgsltevsl
Ex4-2	mhhhhhhgkpipnpllgldstenlyfqgidpfttesecfgsltevslplaeqiespdtksrnevvtpekvcknyltskkslplenngkrghhnrlsspiskrcrtsilstsgdfvkqtvpseniplpecssppsckrkvggtsgrknsnmsdefislspgtppstlssssyrrvmsspsamkllpnmavkrnhrgetllhiasik
ANK	mhhhhhhgkpipnpllgldstenlyfqgidpftnhrgetllhiasikgdipsveyllqngsdpnvkdhagwtplheacnhghlkvvelllqhkalvnttgyqndsplhdaaknghvdivklllsygasrnavnifglrpvdytddesmksllllpeknesssashcsvmntgqr
Linker	mhhhhhhgkpipnpllgldstenlyfqgidpfthvdivklllsygasrnavnifglrpvdytddesmksllllpeknesssashcsvmntgqrrdgplvligsglsseqqkmlselavilkakkytefd
BRCT1-2	mhhhhhhgkpipnpllgldstenlyfqgidpftrrdgplvligsglsseqqkmlselavilkakkytefdstvthvvvpgdavqstlkcmlgilngcwilkfewvkaclrrkvceqeekyeipegprrsrlnreqllpklfdgcyfylwgtfkhhpkdnliklvtagggqilsrkpkpdsdvtqtintvayharpdsdqrfctqyiiyedlcnyhpervrqgkvwkapsswfidcvmsfellplds
BRCT 2	mhhhhhhgkpipnpllgldstenlyfqgidpfteqllpklfdgcyfylwgtfkhhpkdnliklvtagggqilsrkpkpdsdvtqtintvayharpdsdqrfctqyiiyedlcnyhpervrqgkvwkapsswfidcvmsfellplds
Seven histidine-tagged fusion proteins representing sub-fragments of BARD1. &xHis tag sequence is highlighted in bold.
